# Supplementary material for: Molecular Identification of Palmistichus elaeisis, Tetrastichus howardi, Trichospilus diatraeae and Trichogramma pretiosum (Hymenoptera: Chalcidoidea)—Important Biocontrol Agents
Source: Insects. 2026 Apr 5;17(4):395. doi: 10.3390/insects17040395 (PMC13116695; doi:10.3390/insects17040395)
Supplement: Supplementary file 1 [file insects-17-00395-s001.zip]

Archive with 1 entries (1 files):
- insects-4178117-supplementary.xlsx
