# Supplementary material for: Molecular Identification of Palmistichus elaeisis, Tetrastichus howardi, Trichospilus diatraeae and Trichogramma pretiosum (Hymenoptera: Chalcidoidea)—Important Biocontrol Agents
Source: Insects. 2026 Apr 5;17(4):395. doi: 10.3390/insects17040395 (PMC13116695; doi:10.3390/insects17040395)
Supplement: Supplementary file 1 [file insects-17-00395-s001.zip › insects-4178117-supplementary.xlsx]

## Sheet: Planilha1
Amostra	Table S1. Comparative sequencing and alignment metrics across reference genomes for the four parasitoid species.
BJ24000564-TH04_QC	Espécie	Reads (Total)	Read length	Coverage
BJ24001221-TH04_QC				(Tg. pretiosum)	(A. certus)	(C. cunea)
PA03_QC	Tetrastichus howardi	30,943,738	140	23.09	14.00	25.23
TD01_QC	Tetrastichus howardi	19,084,941	140	14.24	8.62	15.56
TP02_QC	Palmistichus elaeisis	41,693,209	140	31.11	18.81	34.12
	Trichospilus diatraeae	43,040,652	140	32.11	19.44	37.70
	Trichogramma pretiosum	111,157,289	140	82.93	18.07	35.05
